# Supplementary material for: GDF15 orchestrates mitochondrial-immune crosstalk via SMAD7-HIF-1α-PKM2 cascade to attenuate septic liver injury
Source: Front Immunol. 2026 Jan 22;16:1712741. doi: 10.3389/fimmu.2025.1712741 (PMC12872506; doi:10.3389/fimmu.2025.1712741)
Supplement: Supplementary file 4 [file Table1.xlsx]

## Sheet: 1-D
动物组
TNFα				IL6	pg/mL			Lactate	mmol/L
NC	12H	24H		NC	12H	24H		NC	12H	24H
25.6264	409.856	788.883		27.5707	492.96	659.77		2.17305	4.95173	9.98251
25.755	254.898	1008.61		29.8192	436.75	676.368		1.44373	5.43864	10.2946
17.1308	330.265	779.398		30.3563	497.869	721.166		2.61497	5.51894	10.4442
16.6812	272.995	1140.59		19.9376	311.216	678.723		1.70349	4.77671	8.6387
26.7254	294.865	919.226		28.521	320.99	591.111		2.29561	5.54911	7.85372
FOLD
1.14487	18.3104	35.2435		1.0121	18.0963	24.2198		1.06201	2.42	4.87863
1.15061	11.3876	45.0598		1.09465	16.0328	24.8291		0.705577	2.65796	5.03117
0.765324	14.7546	34.8198		1.11436	18.2765	26.4736		1.27798	2.69721	5.10426
0.745238	12.1961	50.9562		0.731897	11.4246	24.9155		0.832526	2.33446	4.22189
1.19396	13.1732	41.0666		1.04699	11.7834	21.6994		1.12191	2.71195	3.83825

## Sheet: 1-K
细胞组
TNFa	pg/mL			IL6	pg/mL			乳酸	mmol/L
NC	12H	24H		NC	12H	24H		NC	12H	24H
60.2218	2340.43	15638.9		57.7329	2596.49	5589.95		2.36966	5.35192	8.79793
68.3581	2222.78	8107.5		69.2014	2878.43	5903.17		1.3872	4.83397	9.96389
31.9561	2628.55	19068.9		105.982	2424.98	5138.58		1.32205	4.21858	10.1708
44.1772	2977.77	13665.7		86.639	3096.51	7189.33		1.39929	4.75158	8.67392
40.1873	2791.51	13818.8		104.272	2320.75	6983.32		1.90753	5.55322	12.5094
FOLD
1.22952	47.7832	319.291		0.681088	30.6314	65.946		1.41291	3.19109	5.24577
1.39563	45.3814	165.527		0.816385	33.9576	69.6411		0.827119	2.88226	5.94098
0.65243	53.6657	389.32		1.2503	28.6081	60.6211		0.788274	2.51533	6.06433
0.901942	60.7956	279.004		1.0221	36.5302	84.8143		0.834328	2.83313	5.17183
0.820482	56.9929	282.131		1.23013	27.3784	82.3839		1.13737	3.31111	7.45874

## Sheet: 2-K
细胞组
TNFa	pg/mL				IL6	pg/mL				乳酸	mmol/L
NC	LPS	AVV+LPS	SI+LPS		NC	LPS	AVV+LPS	SI+LPS		NC	LPS	AVV+LPS	SI+LPS
82.2739	12334.9	2202.77	28448.8		52.4963	4231.53	1735.13	8568.64		1.62286	11.966	4.47308	18.2233
56.9468	11207.2	3915.82	26826.4		57.42	5623.41	2085.91	7298.21		2.36668	8.73293	5.58314	14.1167
56.6376	8878.98	4404.53	27946.9		70.9448	4498.17	2537.99	9752.61		3.23824	7.18463	6.68783	15.3177
93.1904	12141.2	3346.81	26618		100.684	5635.69	2018.62	7620.41		2.95418	8.494	3.60331	16.1745
60.4232	8467.96	2876.67	28494.3		99.9117	4117.19	2415.16	10285.5		2.86023	10.7076	4.3512	17.428
FOLD
1.17712	176.479	31.5157	407.026		0.688103	55.4654	22.7435	112.315		0.622158	4.58741	1.71485	6.98628
0.814755	160.345	56.0248	383.814		0.75264	73.7097	27.3414	95.6623		0.907317	3.34795	2.14042	5.41192
0.810331	127.034	63.0169	399.845		0.929919	58.9604	33.2671	127.834		1.24145	2.75438	2.56392	5.87238
1.3333	173.708	47.8838	380.831		1.31973	73.8705	26.4594	99.8856		1.13255	3.25635	1.38141	6.20084
0.864493	121.154	41.1574	407.677		1.30961	53.9667	31.6571	134.818		1.09653	4.10497	1.66812	6.68139

## Sheet: 2-F
动物组
TNFa	pg/mL				IL6	pg/mL				乳酸	mmol/L
NC	空载	空载+LPS	AVV+LPS		NC	空载	空载+LPS	AVV+LPS		NC	空载	空载+LPS	AVV+LPS
13.3565	19.6546	1131.16	244.899		21.5379	11.9464	509.405	344.443		1.5943	2.20354	8.66462	4.65635
10.8939	21.7456	1179.93	314.24		19.4517	11.6545	598.65	271.829		2.96592	2.12722	9.31558	5.20565
19.738	19.9709	788.251	444.548		24.6907	15.8274	417.148	214.693		1.63819	1.9755	10.5711	5.63794
16.6043	20.1046	1031.97	468.741		13.6623	23.7031	577.159	285.955		1.21671	2.47053	8.37423	6.64834
12.5108	27.2437	932.461	355.631		28.8222	28.3745	633.282	309.15		1.8927	1.56167	8.12478	5.28511
FOLD
0.913533	1.3443	77.367	16.7502		0.995608	0.552232	23.5476	15.9221		0.85643	1.1837	4.65448	2.50131
0.745101	1.48732	80.7028	21.4928		0.89917	0.538738	27.6731	12.5655		1.59324	1.14271	5.00417	2.79639
1.35	1.36594	53.9134	30.4055		1.14135	0.731634	19.283	9.92436		0.880007	1.0612	5.6786	3.0286
1.13567	1.37508	70.5828	32.0601		0.631549	1.09569	26.6796	13.2185		0.653596	1.32713	4.49849	3.57137
0.855691	1.86337	63.7768	24.3238		1.33233	1.31163	29.274	14.2907		1.01673	0.838902	4.36449	2.83907

## Sheet: 3-K
细胞组
TNFa	pg/mL				IL6	pg/mL				乳酸	mmol/L
LPS	AVV	si-HIF1a	si-PKM2		LPS	AVV	si-HIF1a	si-PKM2		LPS	AVV	si-HIF1a	si-PKM2
9937.72	2855.54	4159.64	4240.35		4150.46	2045.55	2188.98	1645.25		8.2848	5.90536	5.40291	3.19408
10106.1	4969.66	3955.12	4802.21		4407.69	1905.54	2367.45	1494.7		6.90039	5.97402	4.31736	4.38611
8897.88	4529.89	2074.98	4672.29		3740.78	2629.71	2122.46	1722.16		6.32955	3.29935	3.13715	4.34894
9298.64	4020.13	3976.91	3569.22		4922.57	1574.45	1548.73	1923.95		10.1799	4.59778	3.41316	2.74424
11633.5	3008.61	2710.55	3931.93		5354.84	2795.12	2560.36	1650.17		9.58018	4.9081	3.17133	4.73089
FOLD
0.996286	0.286277	0.417016	0.425107		0.919205	0.453029	0.484795	0.364375		1.00362	0.715371	0.654505	0.386929
1.01317	0.498224	0.396513	0.481436		0.976174	0.422022	0.524321	0.331032		0.835909	0.723689	0.523002	0.53133
0.892039	0.454135	0.208023	0.468411		0.828474	0.582405	0.470063	0.381407		0.766757	0.399681	0.380032	0.526828
0.932217	0.40303	0.398697	0.357825		1.09021	0.348694	0.342999	0.426098		1.23318	0.556972	0.413468	0.332435
1.16629	0.301623	0.27174	0.394188		1.18594	0.619038	0.567045	0.365466		1.16054	0.594564	0.384173	0.573097

## Sheet: 3-Q
细胞组
TNFa	pg/mL				IL6	pg/mL				乳酸	mmol/L
LPS	si-GDF15	LPS+si-GDF15+si-HIF1a	LPS+si-GDF15+si-PKM2		LPS	si-GDF15	LPS+si-GDF15+si-HIF1a	LPS+si-GDF15+si-PKM2		LPS	si-GDF15	LPS+si-GDF15+si-HIF1a	LPS+si-GDF15+si-PKM2
11100.4	26688.4	16980.2	15096.4		4886.67	9390.81	6829.41	5892		9.98379	18.4573	15.8596	15.6269
12168.4	26225.8	13953.9	18739.8		5331.5	9403.45	5280.92	6059.12		11.5671	19.9136	13.2308	13.2858
12488.3	27946.4	16024	13960.4		4175.79	7908.59	6919.79	6250.54		12.4715	21.371	14.8501	14.9436
9948.79	22966.6	15880.4	16828.3		3524.79	10413.9	6263.13	5326.97		12.5467	18.501	13.2249	15.4268
10151.9	25116.3	15146.1	13461.3		5353.61	10270.3	7771.71	5146.91		13.1335	21.5403	16.2812	16.5428
FOLD
0.993633	2.38896	1.51995	1.35133		1.04989	2.01759	1.46728	1.26588		0.836126	1.54577	1.32822	1.30873
1.08923	2.34755	1.24905	1.67746		1.14546	2.02031	1.13459	1.30179		0.968727	1.66773	1.10806	1.11266
1.11786	2.50157	1.43435	1.24964		0.897157	1.69914	1.4867	1.34291		1.04447	1.78979	1.24367	1.25151
0.890547	2.05582	1.42151	1.50635		0.757291	2.23739	1.34562	1.14448		1.05077	1.54943	1.10756	1.29197
0.908724	2.24824	1.35578	1.20496		1.15021	2.20654	1.66973	1.1058		1.09991	1.80396	1.36352	1.38543
