# Supplementary material for: GDF15 orchestrates mitochondrial-immune crosstalk via SMAD7-HIF-1α-PKM2 cascade to attenuate septic liver injury
Source: Front Immunol. 2026 Jan 22;16:1712741. doi: 10.3389/fimmu.2025.1712741 (PMC12872506; doi:10.3389/fimmu.2025.1712741)
Supplement: Supplementary file 5 [file Table2.xlsx]

## Sheet: organized
sepsis	Age（years）	WBC(×10⁹/L)	RBC(×10¹²/L)	CRP(mg/L)	SAA(mg/L)	PCT(ng/ml)	Glu(mmol/L)	Lactate (mmol/L)	PLT(×10⁹/L)	GDF15(ng/mL)	SOFA	ALT（U/L）	AST(U/L)	TBIL(μmol/L)	IL-6（pg/mL）	TNF-α（pg/mL）
1	66	11.86	3.81	88.74	300	12.9	20.1	2.6	204	0.49	9	22	24	27.02	34.3	12.16
1	75	7.25	3.53	25.06	9.07	5.22	6.3	1.1	183	0.69	3	23	16	9.67	51.3	67.98
1	91	13.53	1.95	81.14	300	0.05	10.8	1.3	118	0.76	8	20	30	36.78	27.36	13.38
1	52	21.31	4.85	124.81	300	60.5	9.9	1.3	283	0.83	5	32	18	22.9	7.56	22.2
1	58	7.6	3.5	108.07	300	9.56	12.2	1.5	21	0.85	5	25	30	16.06	14.76	154.56
1	55	7.28	3.76	2.99	5	13.9	3.8	0.6	141	0.92	1	37	63	4.5	111.66	84
1	80	15.56	3.33	104.82	300	3.92	7.2	0.7	132	0.93	4	9	17	9.97	29.76	7.68
1	74	5.92	3.33	25.84	300	0.28	6	0.8	208	0.93	0	29	27	11.07	486.36	56.36
1	81	22	3.54	34	109.76	1.61	15.1	8.03	192	0.94	7	21	95	10.3	506	598.68
1	57	11.46	3.35	9	67.44	2.511	6.7	0.7	97	1.09	7	156	104	28.97	455.86	714.34
1	41	3.44	2.25	90.46	300	2.86	6.9	1.4	192	1.15	5	8	20	6.94	31.24	447.02
1	60	9.89	3.6	26.38	300	1.15	6.8	1.2	147	1.15	4	40	42	13.3	822.32	715.58
1	70	12.73	3.34	331.51	300	4.68	7.7	0.89	416	1.17	7	45	29	64.66	68.82	768.04
1	54	15.24	4.44	6.2	299.46	12.7	11.4	2.4	112	1.19	6	28	98	11.28	387.52	491.44
1	75	8.98	3.02	33.98	292.94	1.1	8.5	1.5	136	1.33	5	49	69	11.2	170.34	68.46
1	57	11.72	4.34	12.58	138.17	6.37	4.55	1.22	153	1.37	1	18	12	6.1	25.26	7.68
1	79	5.17	3.99	28.13	177.13	3.17	8.9	3.6	243	1.37	7	13	23	7.7	71.52	65.46
1	53	5.38	3.61	80.34	300	1.09	10.7	0.6	151	1.38	3	66	74	24.26	30.02	253.02
1	84	31.94	3.39	19.35	210.59	2.62	4.8	0.7	158	1.38	4	13	19	6.21	513.56	552.08
1	68	6.8	5.62	6.43	120.57	0.56	9.1	1.54	97	1.43	5	16	36	13.41	111.48	71.26
1	69	11.25	2.83	157.66	300	57.4	7.23	2.3	142	1.48	3	27	21	13.78	618.96	338.18
1	75	5.14	2.55	9.01	67.93	0.422	5.8	1.3	79	1.49	9	8	19	52.5	655.42	534.3
1	45	11.06	3.71	223.93	300	0.41	22.8	2	168	1.53	4	13	25	11.89	866.4	865.06
1	42	12.3	4.66	4.64	6.5	8.54	8.2	5.84	57	1.58	7	47	31	30.21	219.84	208.08
1	84	7.76	2.94	36.54	86.05	0.51	13.4	0.81	125	1.64	15	12	32	12.78	71.1	50.16
1	63	12.65	3.66	35.81	127.34	0.702	5.4	0.7	159	1.69	9	13	41	9.51	283.18	342.3
1	45	11.95	4.75	137.22	300	20.1	5.5	6.01	118	1.74	6	82	55	46.54	210.98	429.56
1	50	12.62	2.77	132.76	300	0.82	6.5	1.01	142	1.79	10	69	61	105.14	575.18	30.48
1	67	17.42	2.78	104.8	300	100	21.3	1.2	120	1.8	7	16	22	32.41	618.6	66.62
1	78	36.41	3.62	160.35	298.78	43.9	5.43	0.76	294	1.8	3	34	33	18.01	326.84	92.3
1	54	7.84	2.48	57.57	269.98	2.04	8.8	3.3	69	1.82	10	29	33	44.7	61.28	14.06
1	54	18.38	2.24	74.98	300	2.49	14.1	5.2	207	1.98	8	84	54	8.3	241.2	118.38
1	72	8.12	2.62	8.81	78.93	0.492	5.4	0.7	80	2.11	13	4	28	15.99	311.28	4.14
1	81	5.77	1.13	4.19	17.59	0.04	6	1.2	119	2.15	1	9	17	3.6	76.26	83.22
1	63	12.57	4.99	20.23	98.36	0.44	9.7	0.9	165	2.16	5	8	12	13.87	50.88	50.34
1	88	11.04	2.95	127.08	300	23	15.9	4.2	94	2.2	11	17	45	19.64	87.48	33.78
1	65	6.33	3.59	10.45	183.16	0.253	9.7	1.1	128	2.2	8	12	16	16.1	68.34	68.52
1	76	7.26	2.24	105.11	300	0.41	7	1.8	152	2.23	10	17	17	9.02	68.88	52.2
1	85	11.99	2.6	134.34	300	21.5	8.8	4.23	96	2.28	7	17	31	8.9	450.84	256.02
1	45	5.81	2.77	24.96	91.54	0.196	9.9	0.8	168	2.28	4	25	30	13.04	12.26	300.72
1	73	22.15	3.47	171.58	300	16.9	7.3	1.3	299	2.32	5	42	59	40.27	45.02	29.7
1	50	24.26	4.34	119.33	300	1.29	9.5	3.4	155	2.36	3	72	44	19.72	9.03	51.44
1	51	25.08	5.99	7.4	32.68	1.19	17.4	5.5	326	2.37	6	18	20	15.1	36.96	51.73
1	85	25.94	4.11	187.8	300	2.84	10	1.3	149	2.38	10	22	33	13.98	69.7	47.75
1	59	12.47	4.36	44.66	300	1.84	27.8	1.3	166	2.45	7	15	19	15.02	30.79	3.44
1	57	6.17	1.7	32.76	57.18	5.78	8	1	59	2.57	9	8	27	7.07	26.3	11.89
1	67	15.29	4.18	15.02	19.05	0.82	13.3	0.8	114	2.65	5	20	48	6	43.18	27.08
1	72	11.81	2.56	146.16	106.07	0.469	4.8	2.6	49	2.71	5	2	13	10.59	73.98	46.4
1	90	10.86	3.88	114.76	279.96	15.5	10.9	2.3	222	2.74	12	20	0.43	45.72	110.8	17.02
1	75	13.7	2.94	66.16	300	72.9	7.2	0.8	188	2.8	7	16	17	16.2	20.74	127.16
1	86	12.63	3.74	23.33	300	0.912	6.8	2.9	154	2.89	10	9	15	39.04	173.98	23.2
1	69	14.35	4.24	270.48	300	16.4	18.4	2.7	151	3.13	5	13	20	36.7	185.54	105.1
1	66	14.87	3.51	25.17	87.56	0.863	12.9	5.4	383	3.14	12	10	24	15.7	8.66	140.96
1	59	20.15	4.03	124.34	94.25	45.4	5.3	2.6	33	3.15	9	43	60	19.45	202.16	153.44
1	52	19.36	3.98	46.78	155.49	5.4	27.8	1.4	105	3.23	4	42	82	2.5	53.06	46.34
1	89	1.65	1.76	130.4	55.8	12.6	5.5	8.9	4	3.25	17	15	45	69.18	202.74	198.68
1	70	3.62	2.1	179.5	214.5	11.6	7.2	9.9	15	3.25	17	17	85	9.16	332.92	530.26
1	41	9.08	4.23	24.37	175.33	24.3	9.27	0.56	145	3.29	7	8	16	6.8	125.78	99.26
1	79	6.5	3.92	7.94	117.08	30.2	12.3	2.6	122	3.41	4	22	34	11.43	29.02	40.64
1	74	6.27	3.83	55.3	17.8	23.593	6.4	9.5	86	3.49	14	11	27	40	17.94	47.58
1	67	12.66	2.45	73.03	237.58	10.272	6.3	0.7	187	3.5	9	20	24	10.02	163.18	101.12
1	71	17.15	1.88	230.4	300	25.6	15.5	0.7	346	3.76	7	15	35	6.85	123.82	135.12
1	74	10.9	1.84	25.61	62.62	0.22	3.9	0.6	26	3.85	7	9	16	8.7	413.82	405.54
1	91	15.25	3.82	187.53	300	0.75	6.9	1.6	131	3.89	7	19	40	15.49	264.84	747.54
1	69	19.71	2.89	23.93	67.14	0.91	14.7	2.58	118	3.93	6	16	71	12.16	236.44	155.7
1	63	12.89	2.41	68.16	300	14.4	12.6	3.9	46	3.97	11	41	103	27.73	115.34	253.04
1	55	7.63	3.21	47.5	300	0.58	5.1	0.94	62	4.22	5	8	17	12.4	352.28	249.22
1	89	3.9	2.71	286.1	300	1.48	7.7	1.68	6	4.52	9	21	29	15.03	276.08	316.64
1	74	10.59	3.65	201.38	300	32.7	6.9	1.2	118	4.78	7	15	29	13.71	149.08	106.12
1	58	22.2	5.31	138.97	300	97.7	7.4	1.6	78	4.81	11	42	62	31.39	295.54	434.82
1	68	27.13	3.74	123.89	276.13	6.87	14.9	1.16	210	4.97	9	49	42	48.3	433.9	336.2
1	67	14.61	2.25	163.15	300	10.2	21.6	4.5	199	5.08	8	17	39	14.22	483.02	473.36
1	69	10.03	2.87	90.97	44.48	3.018	9.2	2.8	142	5.13	12	4	19	5.73	15.88	343.76
1	79	27.18	4.53	169.65	300	58.7	17.1	3.6	158	5.14	5	38	97	17.07	23.72	160.8
1	66	20.9	3.58	50.97	164.07	17.9	12.2	6.05	147	5.21	14	87	141	175.61	353.1	474.04
1	64	20.38	3.39	134.45	300	3.127	19.9	1.9	280	5.22	4	11	12	7.7	171.46	550.02
1	84	29.87	3.38	140.9	300	5.34	10.6	1.4	420	5.52	9	8	7	37.69	586.4	605.06
1	69	10.22	2.98	142.35	300	26.1	3.9	0.4	234	5.65	4	10	13	3.4	79.88	815.82
1	86	16.75	4.88	227.43	300	3.78	6.8	1	127	5.69	6	30	38	19.36	220.44	20.74
1	68	12.28	2.18	88.7	300	0.94	8.6	1.6	91	5.8	7	9	42	11.9	46.44	22.74
1	64	17.48	3.14	225.61	300	100	6.3	1.62	112	5.87	8	47	90	15.96	67.32	153
1	83	17.03	2.75	117.35	300	47.3	9	3.2	140	5.99	8	7	21	10.9	186.3	27.66
1	66	18.93	4.74	108.29	300	28.5	15.5	2.9	112	6.01	17	24	81	33.74	71.64	29.7
1	85	9.77	2.48	76.41	300	0.46	9.8	0.6	285	6.1	4	26	34	17.9	265.34	10.24
1	71	18.56	0.86	25.88	288.12	1.63	8.1	3.1	105	6.18	6	15	29	39.49	768.96	112.8
1	65	13.92	3.03	280.53	300	75.8	4.3	3	220	6.45	4	17	17	19.3	350.98	322.76
1	65	2.47	4.23	161.24	300	41.9	27.8	6.3	178	6.52	10	20	35	11.34	485.82	1178.9
1	93	33.78	3.25	206.93	300	125.8	5.4	4.4	266	6.58	9	11	26	5.8	225.12	303.82
1	79	10.29	2.31	248.49	300	3.97	15.2	0.9	167	6.61	12	8	28	66.36	429.2	727.42
1	69	8.82	4.37	277.04	300	72.7	21.1	4.2	69	6.62	11	24	26	10.68	75.06	664.56
1	62	27.05	4.29	139.48	300	100	8.1	2.53	113	7.29	16	28	46	27.69	978.22	56.26
1	52	16.57	3.59	116.22	288.52	82.9	6.5	1.5	49	7.29	9	21	24	9.52	692.52	269.46
1	54	14.44	2.93	133.5	259.42	68.533	3.6	4	77	7.36	14	41	75	30.16	236.42	54.5
1	67	23.2	1.6	58.1	300	5.25	12.5	8.6	20	7.64	12	53	99	49.6	69.9	68.48
1	68	6.81	4.11	169.51	300	92.4	7.2	3.07	69	7.77	12	16	34	14.22	335.1	231.2
1	55	2.03	3.62	194.49	300	55.5	22.4	15	2	7.96	15	38	31	32.48	70	278.2
1	68	7.35	2.2	48.36	300	1.04	14.2	0.4	132	7.98	6	17	13	6.24	223.4	265.74
1	58	3.93	3.68	197.64	300	100	9.3	9.67	12	8.17	18	60	208	86.34	36.04	845.52
1	68	31.01	4.13	98.84	64.27	16.9	7	2.6	238	8.2	9	4	11	14.19	607.48	65.36
1	79	28.72	4.95	141.38	300	100	5.8	3.7	147	8.27	11	58	130	121.96	970.6	82
1	63	11.4	3.66	22.77	300	7.76	7.2	1.09	122	8.8	8	79	219	8.69	41.94	15.66
1	71	8.23	3.76	100.61	300	16.6	12.1	4.4	72	9.06	12	56	65	17.54	35.4	16.32
1	77	9.46	2.81	109.56	177.34	23.5	10.7	1.11	50	9.3	10	11	212	8	6.96	32.58
1	79	6.85	2.23	60.75	229.36	96.7	5.3	0.4	247	9.8	6	8	11	4.1	47.16	58.62
1	59	28	3.02	174.34	300	100	37.4	2.72	184	9.82	10	15	49	9.32	73.86	24.66
1	59	6.42	4.54	139.24	300	0.46	6.9	1.4	21	10.13	15	69	172	8.85	324.1	579.4
1	41	8.64	4.38	350	300	107.461	18.3	4.4	222	10.16	15	13	20	39.2	24	171.18
1	56	25.94	2.98	176.15	300	125	18.7	2.4	170	10.35	7	18	38	12.72	664.02	556.74
1	76	21.93	3.36	168.72	300	17.5	10.3	4	36	10.47	13	116	264	54.24	126.78	46.24
1	87	23.86	3.77	143.78	193.35	46.1	7.8	8.6	81	10.49	13	79	94	100.91	1079.8	370.2
1	59	11.67	3.78	16.08	73.35	3.26	15.2	0.8	227	10.49	5	37	31	3.36	1770.3	730.9
1	55	22.67	2.75	40.25	47.81	59.4	15.1	3.6	141	10.67	15	24	32	21.66	82.5	29.7
1	77	5.54	2.77	19.39	11.49	8.32	14.2	5.28	69	11.05	5	15	64	11.01	69	4.62
1	74	14.97	3.5	341.29	300	9.8	8	4.63	73	11.05	6	65	217	26.18	724.8	525.66
1	52	24.77	4.23	33.06	5	2.95	3.6	6.8	156	11.85	8	55	96	15.83	123.6	28.88
1	56	1.36	3.02	159.86	300	16.8	3.9	14.5	16	12.02	10	32	160	23.65	527.7	333.66
1	65	14.54	3.47	141.7	300	16.4	15.2	15	79	13.6	16	69	180	19.25	432.48	127.82
1	61	25.52	4.47	17.5	34.99	2.23	4	17.44	388	14.6	7	34	51	5.2	86.56	652.82
1	53	8.75	4.63	176.54	300	100	0.9	1.5	24	15.69	20	66	113	71.18	203.64	15.24
2	65	15.7	5.33	0.5	5	0.13	7.9	1.2	234	0.24	6	10	17	18.98	1	2.46
2	67	6.93	5.62	3	17.15	0.04	4.9	1.1	160	0.25	1	8	14	18.22	5.56	5.78
2	58	8.64	3.73	3	5	0.05	7.9	3.2	202	0.26	2	17	27	9.88	6.4	6.9
2	63	12.42	3.06	11.89	61.96	0.09	6.4	1.1	130	0.26	6	6	14	9.88	2.72	4.02
2	57	6.49	2.92	57.97	76.35	0.14	13.9	3.1	177	0.35	0	9	19	18.72	16.72	10.68
2	81	4.79	3.46	60.82	200.04	0.06	6.2	0.5	202	0.35	9	10	17	19.98	11.54	9.12
2	48	18.76	3.62	3	23.9	0.18	7	2.7	418	0.48	2	26	22	14.66	7.1	4.68
2	69	5.32	3.17	61.72	300	0.09	6.4	0.6	173	0.5	5	14	29	18.96	14.06	23.9
2	42	5.17	4.48	5.77	5	0.042	8.5	3	44	0.53	6	7	11	10.11	3.1	3.56
2	79	7.5	2.97	17.77	300	0.04	9	3	133	0.56	4	4	8	8.82	17.08	12.9
2	64	34.25	5.1	198.32	300	2.867	10.5	1.7	250	0.56	2	20	40	10.04	9.46	13.78
2	54	7.5	4.41	34.19	116.09	1.89	4.3	1.9	126	0.58	2	17	22	13.21	7.48	4.46
2	45	5.79	4.09	113.48	300	1.08	8.3	1.2	92	0.63	12	22	16	8.95	6.56	5.78
2	50	15.46	4.44	198.82	300	1.562	12	1.4	157	0.65	4	14	31	8.01	22.1	4.24
2	51	13.28	3.85	3.46	23.22	0.13	5.9	0.7	237	0.68	0	7	12	6.01	4.21	4.4
2	85	15.69	1.66	64.05	300	0.574	14.7	7.6	170	0.69	6	26	26	15.92	3.44	5.34
2	47	9.64	3.57	34.16	300	1.951	8.5	1.7	246	0.69	6	20	32	19.25	5.9	8.81
2	70	10.84	2.4	300	300	8.73	7.2	0.7	77	0.72	4	20	42	8.47	2.38	8
2	60	14.35	4.59	21.27	300	0.12	8.1	1.3	243	0.74	4	8	5	8.03	8.68	4.9
2	54	1.48	2.1	60.62	37.16	0.482	6	0.9	40	0.76	4	14	31	5.9	2.94	4.28
2	68	16.74	2.39	10.89	44.71	1.967	9.7	7.2	60	0.81	1	7	16	7.69	6.35	3.35
2	63	12.94	4.56	3	115	3.95	8.7	1.4	335	0.82	8	4	8	13.7	10.68	5.51
2	79	19.01	1.57	140.11	300	0.098	14	5.7	105	0.83	6	8	14	5.47	7.52	6.02
2	86	10.93	4.42	28.06	181.52	0.05	6.8	0.9	220	0.84	2	17	26	7	6.41	10.01
2	86	7.29	2.85	6.53	7.53	0.197	5.4	0.8	168	0.94	4	6	11	14.61	7.97	9.68
2	54	13.61	5.74	76.16	58.27	1.12	2.3	2.86	94	0.95	8	13	25	5.41	7.53	6.51
2	65	11.44	2.28	71.2	300	0.044	6.5	1.4	132	0.95	0	32	35	10.84	10.35	11.01
2	55	7.3	3.78	51.01	300	0.04	9.5	1.1	252	0.98	2	10	16	18.49	11.01	9.18
2	63	9.58	3.6	76.86	300	0.14	19.3	2.3	405	1	7	8	20	7.39	2.87	10.52
2	67	9.84	3.28	69.32	285.72	0.141	11.5	1.6	127	1.01	11	16	29	8.79	11.94	13.85
2	86	14.13	3.95	10.68	52.95	1.6	5.9	0.8	199	1.05	7	8	12	13.01	10.28	11.18
2	69	12.85	2.79	56.38	48.07	0.34	5.9	0.9	148	1.14	12	16	26	14.73	4.85	7.46
2	64	9.85	2.79	81.29	300	0.8	6.5	0.9	97	1.15	6	14	27	9.47	5.18	6
2	72	8.82	2.3	3	5	0.09	10.5	2.47	78	1.17	3	20	29	13.88	2.66	12.47
2	73	13.38	4.5	38.43	59.93	2.356	7.7	3.3	84	1.24	6	19	28	10.41	8.3	6.23
2	69	9.38	2.3	41.89	130.81	0.701	7.4	0.6	154	1.25	6	26	41	6.75	5.98	7.89
2	68	10.59	2.03	6.56	73.29	0.111	7.5	2.5	198	1.29	8	47	93	18.26	6.23	5.34
2	58	6.29	2.83	3	5	0.02	5.7	0.6	263	1.3	1	6	6	15.96	6.45	12.45
2	77	11.35	3.46	84.31	300	1.099	6.7	1.4	163	1.3	6	31	49	13.73	7.67	7.01
2	70	25.78	3.65	63.88	141.59	1.889	4.4	10.3	147	1.3	9	20	45	11.58	8.78	7.12
2	43	12.12	2.36	8.7	45.67	1.16	9.6	1.43	36	1.31	2	10	5	8.76	3.34	4.89
2	47	18.16	3.74	246.21	300	2.24	3.9	0.8	140	1.32	9	27	33	15.36	8.56	8.67
2	49	10.18	3.84	3.64	22.93	0.833	9.4	1.2	512	1.32	3	18	15	13.04	6.89	3.45
2	71	7.37	3.46	77.51	5	0.972	5.3	2.8	178	1.39	4	21	47	5.76	5.01	9.56
2	64	9.97	3.93	6.8	34.2	0.02	5.7	1.3	370	1.42	4	30	33	10.64	2.12	3.78
2	85	13.36	3.59	177.45	300	0.38	7	1.8	233	1.44	9	21	15	11.87	3.45	6.45
2	59	8.28	3.38	7.2	5	0.74	18.9	3.1	140	1.45	5	12	27	8.55	6.78	13.34
2	74	9.03	4.76	4.07	15.49	0.15	14.9	0.61	264	1.51	6	17	34	11.87	1.34	2.56
2	46	7.39	2.66	163.39	300	2.76	6.6	0.7	127	1.51	0	31	41	9.98	4.23	8.23
2	53	10.36	3.37	55.74	201.73	3.43	27.8	3.9	114	1.51	12	16	32	6.56	5.67	4.89
2	42	12.92	2.76	36.21	300	0.635	6.2	0.5	430	1.52	7	37	66	12.42	9.45	18.45
2	55	15.52	2.85	34.85	5	0.49	6.9	6	156	1.54	13	14	4	7.67	0.36	1.64
2	71	9.49	2.14	46.92	91.34	0.44	5.5	0.6	129	1.63	2	11	15	17.32	9.34	4.05
2	81	5.85	2.36	3.52	13.57	0.126	5.3	1.5	85	1.63	5	17	25	15.4	7.48	0.08
2	72	16.33	4.05	56.63	300	0.73	12.9	2.5	169	1.66	0	30	26	8.75	6.89	3.27
2	53	10.62	3.36	96.42	300	0.59	6.9	0.5	58	1.67	3	36	68	6.02	10.16	4.75
2	62	12.13	2.87	177.63	300	2.538	22	1	84	1.68	4	28	57	8.14	2.35	3.74
2	73	17.34	3.3	67.84	300	0.317	6.4	0.8	280	1.71	5	26	32	8.93	3.01	6.01
2	66	8.59	4.3	4.14	19.39	1.12	11.1	1.3	152	1.75	5	37	24	8.56	1.39	0.67
2	84	4.5	2.44	12.3	22.78	0.974	4.6	0.5	66	1.75	11	31	52	15.34	4.12	3.56
2	87	11.84	2.63	120.9	300	0.58	7.2	1.3	246	1.75	3	21	36	15.79	1.12	8.12
2	73	15.14	2.19	101.67	300	6.87	7.7	3.6	78	1.8	6	23	25	17.2	3.51	3.78
2	63	10.51	3.37	14.56	5	0.498	6.5	1.3	160	1.83	7	17	34	7.31	4.56	3.56
2	69	13.6	2.56	91.46	94.17	1.691	10.9	6.2	354	1.87	3	14	21	14.86	2.73	5.23
2	75	29.86	4.08	3.94	5	3.611	1.8	15	92	1.96	3	40	58	7.15	3.84	4.45
2	83	8.96	4.18	107.45	270.08	3.807	10.1	1.2	133	1.96	3	14	10	13.42	10.01	3.12
2	57	3.2	2.5	14.58	59.84	0.39	6.5	0.3	121	2.07	4	16	28	18.36	4.49	1.84
2	78	9.15	2.15	209.16	300	1.23	9.7	1.2	89	2.08	7	19	23	17.65	3.92	4.95
2	71	8.72	2.55	24.66	105.4	4.995	8.3	0.9	54	2.08	5	12	20	17.76	0.92	0.17
2	58	9.12	6.72	106.4	300	11.1	4.7	2.3	183	2.17	11	14	11	19.07	6.76	4.34
2	70	15.57	5.15	50.53	160.1	1.014	7.4	1.8	184	2.18	0	20	40	11.32	7.48	9.88
2	61	10.58	2.6	3	40.08	0.093	8.2	1.6	139	2.22	5	26	19	8.08	5.26	5.99
2	77	13.53	3.98	26.14	247.02	0.28	12.7	10.5	267	2.24	2	14	20	17.77	2.46	0.94
2	81	11.72	4.1	31.16	178.01	0.142	8.4	0.7	378	2.35	4	20	26	18.87	7.83	4.75
2	78	11.23	5.08	12.46	108.11	0.236	8.7	1.5	220	2.38	4	43	48	17.84	6.19	1.37
2	66	29.1	2.51	9.6	19.39	1.53	12	1.5	257	2.49	5	17	28	19.74	6.07	4.44
2	80	10.57	3.87	124.99	300	5.284	4.5	0.7	214	2.52	4	20	30	19.02	3.05	1.26
2	79	10.36	2.96	14.95	31.05	0.451	21.3	0.7	306	2.54	6	24	29	8.09	2.86	1.68
2	76	9.38	3.73	14.83	300	0.5	9.4	0.8	207	2.57	8	27	27	16.55	6.43	4.12
2	52	14.46	3.1	114.73	300	2.077	7.7	1.1	139	2.77	2	36	57	13.47	4.68	5.92
2	66	3.07	2.67	4	22.39	0.512	16.3	1.2	41	2.9	7	16	26	15.45	1.12	2.67
2	61	22.33	2.4	108	300	0.289	8.5	2.2	542	3.03	1	28	44	13.07	7.78	9.12
2	84	25.57	3.87	234.24	300	0.669	7.4	0.6	175	3.03	3	31	32	11.09	5.34	10.34
2	89	6.75	3.05	37.3	116.26	2.44	9.8	1.5	105	3.53	4	28	36	12.05	2.73	3.23
2	52	6.6	2.6	20.26	300	1.44	10	0.6	100	4.13	3	22	30	7.09	2.45	4.62
2	40	15.89	4.71	66.69	300	3.29	6.2	1.4	241	4.34	2	8	13	9.53	5.78	3.45
2	44	6.65	2.7	54.34	32.07	0.78	6	1	66	4.4	12	16	27	16.72	4.24	1.46
2	70	12.09	2.84	14.78	125.77	0.19	5.1	0.39	466	4.73	0	9	10	8.72	6.42	5.92
2	88	6.15	1.5	36.09	5.21	0.29	7.6	4.26	61	5.37	9	28	36	16.4	9.93	4.98
2	83	10.49	2.96	50.39	103.95	2.36	3.4	1.6	408	5.86	3	27	42	11.55	2.22	4.12
2	81	6.16	1.83	3	5	0.15	6.7	6.61	99	5.99	7	28	36	11	9.81	4.59

## Sheet: Sheet2
																											Septic patients (n = 119)	Healthy controls (n = 91)	t/Z	p value
	年龄			67.37	67.37	0.23249	0.23	65.11	65.11	69.63	69.63		66.41	66.41	0.56437	0.56	63.73	63.73	69.08	69.08	(	,	±	)	年龄	Age（years）	67.37(65.11,69.63)	66.41(63.73,69.08)	0.548	0.585
	WBC（3.5-9.5*10^9个/L）			13.9483	13.95	0.5074	0.51	12.5446	12.54	15.352	15.35		11.6369	11.64	0.72308	0.72	10.4397	10.44	12.8342	12.83	(	,	±	)	WBC（3.5-9.5*10^9个/L）	WBC(×10⁹/L)	13.95(12.54,15.35)	11.64(10.44,12.83)	-1.966	0.049
	RBC			3.4003	3.4	2.73312	2.73	3.2316	3.23	3.5691	3.57		3.3659	3.37	6.13377	6.13	3.1552	3.16	3.5767	3.58	(	,	±	)	RBC	RBC(×10¹²/L)	3.4(3.23,3.57)	3.37(3.16,3.58)	-0.689	0.491
	CRP(0-10mg/L)			106.18	106.18	0.88361	0.88	91.2972	91.3	121.064	121.06		58.1297	58.13	1.69512	1.7	44.9299	44.93	71.3294	71.33	(	,	±	)	CRP(0-10mg/L)	CRP(mg/L)	106.18(91.3,121.06)	58.13(44.93,71.33)	-4.786	<0.001
	SAA(&lt;10mg/L)			225.16	225.16	0.07752	0.08	206.002	206	244.319	244.32		156.003	156	0.14115	0.14	129.831	129.83	182.175	182.18	(	,	±	)	SAA(&lt;10mg/L)	SAA(mg/L)	225.16(206,244.32)	156(129.83,182.18)	-3.918	<0.001
	PCT（ng/ml）			24.5599	24.56	2.544	2.54	18.4087	18.41	30.711	30.71		1.27951	1.28	4.299	4.3	0.892453	0.89	1.66656	1.67	(	,	±	)	PCT（ng/ml）	PCT(ng/ml)	24.56(18.41,30.71)	1.28(0.89,1.67)	-8.395	<0.001
	Glu			10.4881	10.49	11.716	11.72	9.392	9.39	11.5842	11.58		8.6055	8.61	10.631	10.63	7.7141	7.71	9.4969	9.5	(	,	±	)	Glu	Glu(mmol/L)	10.49(9.39,11.58)	8.61(7.71,9.5)	-2.175	0.03
	乳酸			3.0846	3.08	0.2307	0.23	2.5015	2.5	3.6677	3.67		2.1542	2.15	0.8494	0.85	1.6519	1.65	2.6565	2.66	(	,	±	)	乳酸	Lactate (mmol/L)	3.08(2.5,3.67)	2.15(1.65,2.66)	-2.699	0.007
	PLT			142.92	142.92	0.6873	0.69	126.97	126.97	158.88	158.88		184.48	184.48	3.1475	3.15	161.53	161.53	207.44	207.44	(	,	±	)	PLT	PLT(×10⁹/L)	142.92(126.97,158.88)	184.48(161.53,207.44)	-2.679	0.007
	SOFA			8.26	8.26	0.24244	0.24	7.53	7.53	8.99	8.99		4.95	4.95	0.3276	0.33	4.28	4.28	5.61	5.61	(	,	±	)	SOFA	SOFA	8.26(7.53,8.99)	4.95(4.28,5.61)	-6.023	<0.001
	ALT（U/L）			29.44	29.44	0.74516	0.75	24.91	24.91	33.96	33.96		19.29	19.29	5.65797	5.66	17.31	17.31	21.26	21.26	(	,	±	)	ALT（U/L）	ALT（U/L）	29.44(24.91,33.96)	19.29(17.31,21.26)	-2.249	0.025
	AST(U/L)			51.928	51.93	7.33601	7.34	42.8169	42.82	61.0391	61.04		28.1758	28.18	19.9766	19.98	24.9779	24.98	31.3738	31.37	(	,	±	)	AST(U/L)	AST(U/L)	51.93(42.82,61.04)	28.18(24.98,31.37)	-3.577	<0.001
	TBIL(μmol/L)			23.925	23.93	2.1048	2.1	19.2742	19.27	28.5759	28.58		12.3308	12.33	2.4402	2.44	11.4323	11.43	13.2292	13.23	(	,	±	)	TBIL(μmol/L)	TBIL(μmol/L)	23.93(19.27,28.58)	12.33(11.43,13.23)	-3.282	0.001
	IL-6（pg/mL）			232.645	232.65	23.1827	23.18	186.737	186.74	278.553	278.55		6.1689	6.17	0.39466	0.39	5.3848	5.38	6.953	6.95	(	,	±	)	IL-6（pg/mL）	IL-6（pg/mL）	232.65(186.74,278.55)	6.17(5.38,6.95)	-12.17	<0.001
	TNF-α（pg/mL）			252.312	252.31	25.8815	25.88	201.06	201.06	303.565	303.56		6.1893	6.19	0.41655	0.42	5.3618	5.36	7.0169	7.02	(	,	±	)	TNF-α（pg/mL）	TNF-α（pg/mL）	252.31(201.06,303.56)	6.19(5.36,7.02)	-11.75	<0.001
	GDF15(ng/mL)			4.7208	4.72	0.21019	0.21	4.0854	4.09	5.3563	5.36		1.6886	1.69	5.46789	5.47	1.4372	1.44	1.9399	1.94	(	,	±	)	GDF15(ng/mL)	GDF15(ng/mL)	4.72(4.09,5.36)	1.69(1.44,1.94)	-7.597	<0.001
													Age（years）	Age（years）	Age（years）	-0.407	0.684
													WBC(×10⁹/L)	WBC(×10⁹/L)	WBC(×10⁹/L)	-1.966	0.049
													RBC(×10¹²/L)	RBC(×10¹²/L)	RBC(×10¹²/L)	-0.689	0.491
													CRP(mg/L)	CRP(mg/L)	CRP(mg/L)	-4.786	0
													SAA(mg/L)	SAA(mg/L)	SAA(mg/L)	-3.918	0
													PCT(ng/ml)	PCT(ng/ml)	PCT(ng/ml)	-8.395	0
													Glu(mmol/L)	Glu(mmol/L)	Glu(mmol/L)	-2.175	0.03
													Lactate (mmol/L)	Lactate (mmol/L)	Lactate (mmol/L)	-2.699	0.007
													PLT(×10⁹/L)	PLT(×10⁹/L)	PLT(×10⁹/L)	-2.679	0.007
													SOFA	SOFA	SOFA	-6.023	0
													ALT（U/L）	ALT（U/L）	ALT（U/L）	-2.249	0.025
													AST(U/L)	AST(U/L)	AST(U/L)	-3.577	0
													TBIL(μmol/L)	TBIL(μmol/L)	TBIL(μmol/L)	-3.282	0.001
													GDF15(ng/mL)	GDF15(ng/mL)	GDF15(ng/mL)	-7.597	0
